# Supplementary material for: Predictors of Influenza Vaccination Uptake and the Role of Health Literacy among Health and Social Care Volunteers in the Province of Prato (Italy)
Source: Int J Environ Res Public Health. 2022 May 30;19(11):6688. doi: 10.3390/ijerph19116688 (PMC9180793; doi:10.3390/ijerph19116688)
Supplement: Supplementary file 1 [file ijerph-19-06688-s001.zip]

Archive with 1 entries (1 files):
- ijerph-1690071-supplementary.pdf
